# Supplementary material for: Analysis of Cobalamin (Vit B12) in Ripened Cheese by Ultra-High-Performance Liquid Chromatography Coupled with Mass Spectrometry
Source: Foods. 2022 Sep 7;11(18):2745. doi: 10.3390/foods11182745 (PMC9497947; doi:10.3390/foods11182745)
Supplement: Supplementary file 1 [file foods-11-02745-s001.zip]

Archive with 1 entries (1 files):
- foods-1865806-supplementary.pdf
